# Supplementary material for: Electrical Source Imaging in Freely Moving Rats: Evaluation of a 12-Electrode Cortical Electroencephalography System
Source: Front Neuroinform. 2021 Jan 25;14:589228. doi: 10.3389/fninf.2020.589228 (PMC7868391; doi:10.3389/fninf.2020.589228)
Supplement: Supplementary file 1 [file Data_Sheet_1.ZIP]

Archive with 5 entries (5 files):
- data_size.jpg
- ed_maps_supplementary.jpg
- ESI_Rats_NUDZ_suppmat.pdf
- rel_maps_supplementary.jpg
- sourcemodel.jpg
